# Supplementary material for: The role of mitotype variation and positive epistasis in trait differences between Saccharomyces species
Source: Genetics. 2025 Oct 27;232(1):iyaf233. doi: 10.1093/genetics/iyaf233 (PMC12774845; doi:10.1093/genetics/iyaf233)
Supplement: iyaf233_Supplementary_Data [file iyaf233_supplementary_data.zip]

Archive with 14 entries (14 files):
- Supplementary_Figure_10_GENETICS-2025-308167R1.pdf
- Supplementary_Figure_11_GENETICS-2025-308167R1.pdf
- Supplementary_Figure_1_GENETICS-2025-308167R1.pdf
- Supplementary_Figure_2_GENETICS-2025-308167R1.pdf
- Supplementary_Figure_3_GENETICS-2025-308167R1.pdf
- Supplementary_Figure_4_GENETICS-2025-308167R1.pdf
- Supplementary_Figure_5_GENETICS-2025-308167R1.pdf
- Supplementary_Figure_6_GENETICS-2025-308167R1.pdf
- Supplementary_Figure_7_GENETICS-2025-308167R1.pdf
- Supplementary_Figure_8_GENETICS-2025-308167R1.pdf
- Supplementary_Figure_9_GENETICS-2025-308167R1.pdf
- Supplementary_Material_Captions_GENETICS-2025-308167R1.docx
- Supplementary_Table_1_GENETICS-2025-308167R1.xlsx
- Supplementary_Table_2_GENETICS-2025-308167R1.xlsx
